# Supplementary material for: Do Giant Sequoias Regenerate in Large Crown Fire Patches?
Source: Ecol Evol. 2026 Mar 27;16(4):e73306. doi: 10.1002/ece3.73306 (PMC13107274; doi:10.1002/ece3.73306)
Supplement: Supplementary file 1 — Appendix A. Raw field plot data and plot center coordinates, Redwood Mountain Grove. [file ECE3-16-e73306-s002.xlsx]

## Sheet: Sheet1
ID	x	y	RdNBR	PLOT RADIUS	# SEGI SEEDLINGS (<140 CM)	SEGI SEEDLINGS PER HA	#SEGI SMALL TREES WITHIN SEEDLING PLOT	TOTAL SEGI REGEN PER HA	# SEGI SM TREES ( >140 CM) (W/N 20M)	SEGI SMALL TREES PER HA	TALLEST HT (CM) OF SEGI Seedling	TALLEST HT (CM) OF SEGI Small Tree	LARGE (DBH >2 M PRE-FIRE SEGI WITHIN 100 M	MONT CHAP COV	VISIBLE CONES ON GROUND	COLLECTION DATE	INITIALS	Notes
P1	W118° 54' 19.83""	N36° 40' 32.63""	704	20 m	5	40		40	0	0	39		Y	30	Some	2025-07-26	TC/CS/CH
P2	W118° 54' 13.91""	N36° 40' 37.59""	1307															Plot does not qualify--no prefire SEGI >2 m dbh within 100 m
P3	W118° 54' 38.19""	N36° 40' 42.07""	772	10 m	7	224		224	0	0	64		Y	65	Very Few	2025-07-25	MK/TC/CS/CH
P4	W118° 55' 38.71""	N36° 40' 45.96""	1067	2 m	11	8756		8756	2	16	62	193	Y	35	Abundant	2025-07-24	MK/TC/CS/CH
P5	W118° 55' 32.67""	N36° 40' 46.06""	1103	2 m	3	2388		2388	0	0	48		Y	100	Abundant	2025-07-24	MK/TC/CS/CH
P6	W118° 54' 38.31""	N36° 40' 46.94""	689	2 m	103	81988		81988	1	8	107	160	Y	65	Abundant	2025-07-25	MK/TC/CS/CH
P7	W118° 55' 44.87""	N36° 40' 50.73""	985															Did not qualify--heavy historical logging and 1987 high-severity
P8	W118° 55' 38.83""	N36° 40' 50.83""	724	5 m	8	1016		1016	0	0	34		Y	95	Abundant	2025-07-24	MK/TC/CS/CH
P9	W118° 55' 32.79""	N36° 40' 50.93""	1096	5 m	3	381		381	1	8	43	152	Y	60	Abundant	2025-07-24	MK/TC/CS/CH
P10	W118° 54' 32.39""	N36° 40' 51.9""	1108	10 m	20	640		640	1	8	91	140	Y	20	Abundant	2025-07-25	MK/TC/CS/CH
P11	W118° 54' 26.35""	N36° 40' 51.99""	1212															Plot does not qualify--no prefire SEGI >2 m dbh within 100 m
P12	W118° 54' 2.18""	N36° 40' 52.38""	1071	10 m	11	352		352	0	0	131		Y	55	Abundant	2025-08-08	MK/TC/CS/CH
P13	W118° 53' 56.14""	N36° 40' 52.48""	993	5 m	23	2921		2921	0	0	120		Y	90	Abundant	2025-08-08	MK/TC/CS/CH
P14	W118° 55' 44.99""	N36° 40' 55.59""	980															Did not qualify--heavy historical logging and 1987 high-severity
P15	W118° 55' 38.95""	N36° 40' 55.69""	951	10 m	6	192		192	0	0	63		Y	100	Abundant	2025-07-24	MK/TC/CS/CH
P16	W118° 54' 38.55""	N36° 40' 56.67""	909	2 m	4	3184		3184	0	0	67		Y	100	Abundant	2025-07-25	MK/TC/CS/CH
P17	W118° 54' 32.51""	N36° 40' 56.76""	1004	5 m	12	1524		1524	0	0	59		Y	65	Abundant	2025-07-25	MK/TC/CS/CH
P18	W118° 54' 20.43""	N36° 40' 56.96""	909	5 m	4	508		508	0	0	84		Y	35	Abundant	2025-07-26	TC/CS/CH
P19	W118° 54' 14.39""	N36° 40' 57.05""	743	2 m	189	150444		150444	4	32	94	153	Y	0	Abundant	2025-07-25	MK/TC/CS/CH
P20	W118° 54' 8.34""	N36° 40' 57.15""	957	2 m	18	14328		14328	6	48	92	152	Y	40	Abundant	2025-07-26	TC/CS/CH
P21	W118° 54' 2.3""	N36° 40' 57.25""	782	2 m	105	83580		83580	9	72	123	182	Y	40	Abundant	2025-08-08	MK/TC/CS/CH
P22	W118° 53' 56.26""	N36° 40' 57.34""	994	2 m	110	87560		87560	7	56	99	165	Y	25	Abundant	2025-08-08	MK/TC/CS/CH
P23	W118° 53' 50.22""	N36° 40' 57.44""	1323	20 m	33	264		264	0	0	71		Y	80	Abundant	2025-08-08	MK/TC/CS/CH
P24	W118° 55' 45.12""	N36° 41' 0.46""	1191	10 m	41	1312		1312	0	0	103		Y	95	Abundant	2025-07-24	MK/TC/CS/CH
P25	W118° 54' 38.67""	N36° 41' 1.53""	985	2 m	3	2388		2388	0	0	49		Y	100	Abundant	2025-07-24	MK/TC/CS/CH
P26	W118° 54' 32.63""	N36° 41' 1.63""	972	20 m	5	40		40	0	0	65		Y	70	Some	2025-07-25	MK/TC/CS/CH
P27	W118° 54' 20.55""	N36° 41' 1.82""	783	2 m	43	34228		34228	0	0	45		Y	80	Abundant	2025-07-25	MK/TC/CS/CH
P28	W118° 54' 2.42""	N36° 41' 2.11""	1218	5 m	8	1016		1016	1	8	64	177	Y	80	Some	2025-08-08	MK/TC/CS/CH
P29	W118° 53' 56.38""	N36° 41' 2.21""	1014	2 m	25	19900		19900	9	72	111	182	Y	45	Abundant	2025-08-08	MK/TC/CS/CH
P30	W118° 53' 50.34""	N36° 41' 2.3""	1218	2 m	54	42984		42984	6	48	103	162	Y	50	Abundant	2025-08-08	MK/TC/CS/CH
P31	W118° 55' 51.28""	N36° 41' 5.23""	1071															Did not qualify--heavy historical logging and 1987 high-severity
P32	W118° 54' 38.79""	N36° 41' 6.4""	1111	2 m	66	52536		52536	1	8	73	145	Y	95	Abundant	2025-07-25	MK/TC/CS/CH
P33	W118° 54' 32.75""	N36° 41' 6.49""	899	2 m	6	4776		4776	0	0	57		Y	90	Some	2025-07-25	MK/TC/CS/CH
P35	W118° 54' 26.71""	N36° 41' 6.59""	1071	10 m	6	192		192	0	0	97		Y	70	Some	2025-07-25	MK/TC/CS/CH
P35	W118° 54' 20.67""	N36° 41' 6.69""	1250	2 m	3	2388		2388	8	64	104	166	Y	90	Abundant	2025-07-25	MK/TC/CS/CH
P36	W118° 53' 44.42""	N36° 41' 7.27""	1262	2 m	17	13532		13532	0	0	52		Y	100	Abundant	2025-08-08	MK/TC/CS/CH
P37	W118° 54' 50.99""	N36° 41' 11.07""	953	10 m	2	64		64	0	0	60		Y	65	Many	2025-07-24	TC/CH
P38	W118° 54' 44.95""	N36° 41' 11.17""	1165	20 m	40	320		320	0	0	111		Y	25	Many	2025-07-25	TC/CH
P39	W118° 54' 38.91""	N36° 41' 11.26""	763	2 m	92	73232		73232	0	0	70		Y	30	Abundant	2025-07-25	MK/TC/CS/CH
P40	W118° 54' 32.87""	N36° 41' 11.36""	927	20 m	130	1040		1040	0	0	59		Y	40	Abundant	2025-08-08	MK/TC/CS/CH
P41	W118° 54' 26.83""	N36° 41' 11.46""	927	10 m	33	1056		1056	0	0	94		Y	100	Abundant	2025-07-25	MK/TC/CS/CH
P42	W118° 53' 56.62""	N36° 41' 11.94""	1206															Plot does not qualify--no prefire SEGI >2 m dbh within 100 m
P43	W118° 53' 50.58""	N36° 41' 12.04""	1168															Plot does not qualify--no prefire SEGI >2 m dbh within 100 m
P44	W118° 54' 39.03""	N36° 41' 16.13""	699	10 m	3	96		96	0	0	40		Y	95	Abundant	2025-07-25	MK/TC/CS/CH
P45	W118° 54' 8.82""	N36° 41' 16.61""	1072	2 m	22	17512		17512	12	96	107	166	Y	100	Abundant	2025-08-08	MK/TC/CS/CH
P46	W118° 54' 2.78""	N36° 41' 16.71""	703	2 m	4	3184	1	3980	17	136	147	189	Y	100	Some	2025-08-08	MK/TC/CS/CH
P47	W118° 54' 45.19""	N36° 41' 20.9""	1219	2 m	6	4776		4776	0	0	64		Y	60	Abundant	2025-07-24	TC/CH
P48	W118° 54' 39.15""	N36° 41' 20.99""	808	20 m	10	80		80	0	0	51		Y	70	Abundant	2025-07-25	MK/TC/CS
P49	W118° 54' 33.11""	N36° 41' 21.09""	878	10 m	7	224		224	0	0	24		Y	40	Abundant	2025-07-25	MK/TC/CS/CH
P50	W118° 55' 32.96""	N36° 40' 55.79""	824	2 m	145	115420		115420	0	0	57		Y	5	Abundant	2025-07-24	MK/TC/CS/CH
U1	W118° 54' 15.01""	N36° 41' 2.95""	1002	10 m	49	1568		1568	2	16	116	158	N	95	Abundant	2025-08-09	MK/TC/CS/CH
U2	W118° 54' 10.99""	N36° 41' 3.01""	862	2 m	40	31840		31840	40	320	126	199	N	10	Abundant	2025-08-09	MK/TC/CS/CH
U3	W118° 54' 15.05""	N36° 41' 4.57""	1057	5 m	25	3175		3175	36	288	114	219	N	100	Abundant	2025-08-09	MK/TC/CS/CH
U4	W118° 54' 13.04""	N36° 41' 4.6""	894	2 m	16	12736		12736	13	104	72	169	N	100	Abundant	2025-08-09	MK/TC/CS/CH
U5	W118° 54' 11.03""	N36° 41' 4.63""	1022	2 m	35	27860	1	28656	53	424	165	210	N	80	Abundant	2025-08-09	MK/TC/CS/CH
U6	W118° 54' 17.11""	N36° 41' 6.16""	1244	5 m	28	3556	2	3810	11	88	143	224	N	95	Abundant	2025-08-09	MK/TC/CS/CH
U7	W118° 54' 15.09""	N36° 41' 6.19""	1174	2 m	52	41392		41392	18	144	110	213	N	15	Abundant	2025-08-09	MK/TC/CS/CH
U8	W118° 54' 13.16""	N36° 41' 9.47""	1226	5 m	2	254		254	5	40	50	158	N	100	Some	2025-08-09	MK/TC/CS/CH
U9	W118° 54' 11.15""	N36° 41' 9.5""	1237	2 m	12	9552	3	11940	30	240	155	193	N	35	Some	2025-08-09	MK/TC/CS/CH
U10	W118° 54' 21.25""	N36° 41' 10.96""	1082	10 m	111	3552	5	3712	31	248	204	212	N	95	Abundant	2025-08-09	MK/TC/CS/CH
U11	W118° 54' 23.31""	N36° 41' 12.55""	950	2 m	44	35024		35024	17	136	129	189	N	95	Abundant	2025-08-09	MK/TC/CS/CH
U12	W118° 54' 17.31""	N36° 41' 14.27""	865	2 m	75	59700		59700	81	648	138	219	N	45	Some	2025-08-09	MK/TC/CS/CH
U13	W118° 54' 15.29""	N36° 41' 14.3""	966	2 m	35	27860		27860	29	232	114	198	N	45	Abundant	2025-08-09	MK/TC/CS/CH
U14	W118° 54' 31.44""	N36° 41' 15.66""	832	2 m	52	41392		41392	0	0	85		N	70	Abundant	2025-08-09	MK/TC/CS/CH
U15	W118° 54' 21.37""	N36° 41' 15.83""	1029	2 m	40	31840	1	32636	34	272	169	169	N	100	Abundant	2025-08-09	MK/TC/CS/CH
U16	W118° 54' 29.51""	N36° 41' 18.94""	870	2 m	16	12736		12736	18	144	106	181	N	85	Abundant	2025-08-09	MK/TC/CS/CH
U17	W118° 54' 27.54""	N36° 41' 20.59""	1133	2 m	14	11144	1	11940	45	360	149	215	N	10	Abundant	2025-08-09	MK/TC/CS/CH
U18	W118° 54' 25.52""	N36° 41' 20.63""	828	2 m	25	19900		19900	13	104	105	164	N	30	Abundant	2025-08-09	MK/TC/CS/CH
U19	W118° 54' 23.51""	N36° 41' 20.66""	1074	2 m	15	11940		11940	22	176	56	206	N	10	Abundant	2025-08-09	MK/TC/CS/CH
