# Supplementary material for: Do Giant Sequoias Regenerate in Large Crown Fire Patches?
Source: Ecol Evol. 2026 Mar 27;16(4):e73306. doi: 10.1002/ece3.73306 (PMC13107274; doi:10.1002/ece3.73306)
Supplement: Supplementary file 2 — Appendix B. Spreadsheet for RdNBR values and percent giant sequoia small trees. [file ECE3-16-e73306-s003.xlsx]

## Sheet: Sheet1
MTBS RdNBR	SEGI small trees/ha	SEGI all regen/ha	% SEGI small trees
689	8	81988	0.01		Mean SEGI small tree density RdNBR 641-800 = 24.8/ha (n = 10)
699	0	96	0		Mean SEGI small tree density RdNBR 801-1000 = 77.9/ha (n = 23)
703	136	3980	3.42		Mean SEGI small tree density RdNBR >1000 = 90.5/ha (n = 29)
704	0	40	0
724	0	1016	0
743	32	150444	0.02
763	0	73232	0
772	0	224	0
782	72	83580	0.09
783	0	34228	0
808	0	80	0
824	0	115420	0
828	104	19900	0.52
832	0	41392	0
862	320	31840	1.01
865	648	59700	1.09
870	144	12736	1.13
878	0	224	0
894	104	12736	0.82
899	0	4776	0
909	0	3184	0
909	0	508	0
927	0	1040	0
927	0	1056	0
950	136	35024	0.39
951	0	191	0
953	0	64	0
957	48	14328	0.34
966	232	27860	0.83
972	0	40	0
985	0	2388	0
993	0	2921	0
994	56	87560	0.06
1002	16	1568	1.02
1004	0	1524	0
1014	72	19900	0.36
1022	424	28656	1.48
1029	272	32636	0.83
1057	288	3175	9.07
1067	16	8756	0.18
1071	0	352	0
1071	0	192	0
1072	96	17512	0.55
1074	176	11940	1.47
1082	248	3712	6.68
1096	8	381	2.1
1103	0	2388	0
1108	8	640	1.25
1111	8	52536	0.02
1133	360	11940	3.02
1165	0	320	0
1174	144	41392	0.35
1191	0	1312	0
1218	8	1016	0.79
1218	48	42984	0.11
1219	0	4776	0
1226	40	254	15.75
1237	240	11940	2.01
1244	88	3810	2.31
1250	64	2388	2.68
1262	0	13532	0
1323	0	264	0
