# Supplementary material for: Do Giant Sequoias Regenerate in Large Crown Fire Patches?
Source: Ecol Evol. 2026 Mar 27;16(4):e73306. doi: 10.1002/ece3.73306 (PMC13107274; doi:10.1002/ece3.73306)
Supplement: Supplementary file 3 — Appendix C. Plot coordinates and distance to the nearest live giant sequoias from plot centers. [file ECE3-16-e73306-s001.xlsx]

## Sheet: Sheet1
Plot #	Plot Coordinates, 2024, 150-m grid	Dist (m) to live SEGI, 2024, 150-m grid	Dist (m) to live SEGI, 2021, Soderberg random plots
33	N 36 41 5.23, W 118 55 51.28	48	200
24	N 36 41 0.46, W 118 55 45.12	56	159
14	N 36 40 55.59, W 118 55 44.99	147	350
15	N 36 40 55.69, W 118 55 38.95	27	133
7	N 36 40 50.73, W 118 55 44.87	73	31.1
8	N 36 40 50.83, W 118 55 38.83	6	308
9	N 36 40 50.93, W 118 55 32.79	31	41.3
4	N 36 40 45.96, W 118 55 38.71	106	0
5	N 36 40 46.06, W 118 55 32.67	101	333
55	N 36 41 20.90, W 118 54 45.19	74	225
56	N 36 41 20.99, W 118 54 39.15	13	162
57	N 36 41 21.09, W 118 54 33.11	98	18
58	N 36 41 21.19, W 118 54 27.07	52	421
49	N 36 41 16.13, W 118 54 39.03	9	229
50	N 36 41 16.22, W 118 54 32.99	69	892
51	N 36 41 16.32, W 118 54 26.95	80	39
52	N 36 41 16.42, W 118 54 20.91	231	218
53	N 36 41 16.61, W 118 54 8.82	105	465
54	N 36 41 16.71, W 118 54 2.78	39	49.9
40	N 36 41 11.07, W 118 54 50.99	183	90.4
41	N 36 41 11.17, W 118 54 44.95	35	47.5
42	N 36 41 11.26, W 118 54 38.91	26	245
43	N 36 41 11.36, W 118 54 32.87	127	322
44	N 36 41 11.46, W 118 54 26.83	261	9.9
45	N 36 41 11.55, W 118 54 20.79	259	470
46	N 36 41 11.65, W 118 54 14.75	320	528
47	N 36 41 11.94, W 118 53 56.62	126	368
48	N 36 41 12.04, W 118 53 50.58	196	20.6
34	N 36 41 6.40, W 118 54 38.79	111	326
35	N 36 41 6.49, W 118 54 32.75	228	147
36	N 36 41 6.59, W 118 54 26.71	134	727
37	N 36 41 6.69, W 118 54 20.67	147	110.4
38	N 36 41 6.78, W 118 54 14.63	199	180
39	N 36 41 7.27, W 118 53 44.42	380	85.4
25	N 36 41 1.53, W 118 54 38.67	52	121.9
26	N 36 41 1.63, W 118 54 32.63	121	147
27	N 36 41 1.82, W 118 54 20.55	12	398
28	N 36 41 1.92, W 118 54 14.51	133	452
29	N 36 41 2.02, W 118 54 8.46	216	85.3
30	N 36 41 2.11, W 118 54 2.42	333	470
31	N 36 41 2.21, W 118 53 56.38	428	368
32	N 36 41 2.30, W 118 53 50.34	452	374
16	N 36 40 56.67, W 118 54 38.55	19	333
17	N 36 40 56.76, W 118 54 32.51	76	306
18	N 36 40 56.96, W 118 54 20.43	131	212
19	N 36 40 57.05, W 118 54 14.39	23	665
20	N 36 40 57.15, W 118 54 8.34	142
21	N 36 40 57.25, W 118 54 2.30	290
22	N 36 40 57.34, W 118 53 56.26	444
23	N 36 40 57.44, W 118 53 50.22	588
10	N 36 40 51.90, W 118 54 32.39	193
11	N 36 40 51.99, W 118 54 26.35	281
12	N 36 40 52.38, W 118 54 2.18	318
13	N 36 40 52.48, W 118 53 56.14	460
6	N 36 40 46.94, W 118 54 38.31	14
3	N 36 40 42.07, W 118 55 38.19	38
2	N 36 40 37.59, W 118 54 13.91	264
1	N 36 40 32.63, W 118 54 19.83	55
